# Supplementary material for: Effect of Abscisic Acid on Growth, Fatty Acid Profile, and Pigment Composition of the Chlorophyte Chlorella (Chromochloris) zofingiensis and Its Co-Culture Microbiome
Source: Life (Basel). 2023 Feb 6;13(2):452. doi: 10.3390/life13020452 (PMC9962398; doi:10.3390/life13020452)
Supplement: Supplementary file 1 [file life-13-00452-s001.zip]

Archive with 1 entries (1 files):
- life-2144935-supplementary.pdf
